# Supplementary material for: Vertically stratified microbial diversity and keystone species driving element cycling in the Magellan seamount sediments
Source: Microb Genom. 2025 Dec 5;11(12):001493. doi: 10.1099/mgen.0.001493 (PMC13293335; doi:10.1099/mgen.0.001493)
Supplement: Uncited Supplementary Material 2. [file mgen-11-01493-s002.xlsx]

## Sheet: Sheet1
Table S1. Statistics of the top 10 gates in relative abundance in each sample. TC: Total carbon. TS: Total sulfur. TIC: total inorganic carbon. TOC: Total organic carbon. TN: Total nitrogen.
Taxonomy	Proteobacteria	Crenarchaeota	Bacteroidota	Chloroflexi	Acidobacteriota	Gemmatimonadota	Nanoarchaeota	NB1-j	SAR324_clade(Marine_group_B)	Actinobacteriota	Others
0-2A.1	0.258951	0.35462	0.0174449	0.131651	0.0454202	0.0352672	0.00717266	0.0302802	0.0241009	0.0148023	0.0802901
0-2A.2	0.300397	0.272362	0.0188158	0.19553	0.0350685	0.0378899	0.00087423	0.0351878	0.0178621	0.0190344	0.0669779
0-2A.3	0.189847	0.542142	0.00830519	0.114623	0.0313928	0.022114	0.00383469	0.0211603	0.0115835	0.0104312	0.0445659
2-5B.1	0.340076	0.227936	0.0413471	0.195152	0.0341943	0.0392013	0.00131135	0.0197099	0.0155573	0.0136102	0.0719054
2-5B.2	0.405603	0.271051	0.040453	0.134075	0.0227101	0.0349096	0.00387443	0.0151997	0.0151003	0.0100338	0.0469899
2-5B.3	0.394933	0.257421	0.0413272	0.13036	0.0308365	0.0364395	0.00337771	0.0135704	0.0143255	0.00939797	0.0680111
5-8C.1	0.326783	0.231333	0.03636	0.156726	0.0716869	0.0414862	0.00361613	0.0252931	0.0148222	0.0090602	0.0828333
5-8C.2	0.307967	0.285615	0.0338367	0.164137	0.0367971	0.0441884	0.00586131	0.0253129	0.0163123	0.0090602	0.070912
5-8C.3	0.328393	0.215001	0.0317504	0.202166	0.0439698	0.0490761	0.00244387	0.0256507	0.0169879	0.00925889	0.075303
8-11D.1	0.283708	0.375661	0.0296443	0.114027	0.0321876	0.0368766	0.00707332	0.0171866	0.0128552	0.00802702	0.0827538
8-11D.2	0.426088	0.273296	0.0163719	0.0800119	0.0335983	0.0414663	0.00743096	0.0145837	0.013034	0.00576197	0.0883568
8-11D.3	0.315975	0.249136	0.164693	0.08939	0.030757	0.0475065	0.00751043	0.0182794	0.00852374	0.00194715	0.0662825
11-14E.1	0.280429	0.369958	0.0359825	0.131373	0.0229287	0.0273594	0.0145639	0.0146632	0.0119014	0.00522551	0.0856149
11-14E.2	0.235645	0.453328	0.0461355	0.106894	0.0151202	0.0238426	0.0219551	0.0111067	0.00862309	0.00578184	0.0715677
11-14E.3	0.240354	0.367773	0.0688456	0.111663	0.0267832	0.0352275	0.0192529	0.0149811	0.0117822	0.0122591	0.0910789
14-17F.1	0.220485	0.468846	0.0371548	0.0929267	0.0197695	0.0207431	0.0447248	0.00772899	0.0112656	0.0063183	0.0700378
14-17F.2	0.610829	0.176436	0.100874	0.0389827	0.00766938	0.0134314	0.0109477	0.00425194	0.0054242	0.00307967	0.0280747
14-17F.3	0.271349	0.135863	0.400934	0.0726803	0.0201669	0.0252136	0.0101729	0.00602027	0.00802702	0.0015299	0.0480429
17-20G.1	0.661752	0.132287	0.0429962	0.0451619	0.0102126	0.0170475	0.0296046	0.00383469	0.00621895	0.00480826	0.0460759
17-20G.2	0.679237	0.150646	0.0382078	0.0403537	0.00923902	0.0156567	0.0176634	0.00238426	0.00508643	0.00488774	0.0366382
17-20G.3	0.527638	0.0155971	0.434155	0.00629843	0.00135108	0.00172859	0.00117226	0.000258295	0.00115239	0.00105305	0.00959666

## Sheet: Sheet2
Table S2. Co-occurrence network topology statistics.
	Whole	0-8 cm	8-14 cm	14-20 cm
Number of nodes	874	542	394	172
Number of edges	53863	1504	1643	534
Percentage of negative correlations
Average degree	123.256	5.55	8.34	6.244
Average Weighted degree	93.711	5.468	8.34	6.244
Netvork diameter	10	11	1	1
Graph Density	0.141	0.01	0.021	0.037
Modularity (M)	0.238	0.772	0.907	0.747
Numbers of modules	7	129	81	44
Average clustering coeffcient	0.607	0.703	1	1
Average path lengh	2.451	2.11	1	1

## Sheet: Sheet3
Table S3. The ASVs of the module hubs in the Zi-Pi plots were annotations of the species.
Nodes_id	Group	Kindom	Phylum	Class	Order	Family	Genus	Species
ASV1159	A08	k__Bacteria	p__Dadabacteria	c__Dadabacteriia	o__Dadabacteriales	f__	g__	s__
ASV1284	A08	k__Archaea	p__Crenarchaeota	c__Nitrososphaeria	o__Nitrosopumilales	f__Nitrosopumilaceae	g__Candidatus_Nitrosopumilus	s__
ASV1353	A08	k__Bacteria	p__Proteobacteria	c__Gammaproteobacteria	o__Burkholderiales	f__Nitrosomonadaceae	g__Nitrosospira
ASV1605	A08	k__Bacteria	p__Acidobacteriota	c__Vicinamibacteria	o__Subgroup_17	f__	g__	s__
ASV1841	A08	k__Bacteria	p__Proteobacteria	c__Gammaproteobacteria	o__JTB23	f__	g__	s__
ASV2183	A08	k__Bacteria	p__Chloroflexi	c__Dehalococcoidia	o__SAR202_clade	f__	g__	s__
ASV2219	A08	k__Bacteria	p__Proteobacteria	c__Gammaproteobacteria	o__Pseudomonadales	f__BD2-7	g__	s__
ASV2259	A08	k__Archaea	p__Crenarchaeota	c__Nitrososphaeria	o__Nitrosopumilales	f__Nitrosopumilaceae	g__	s__
ASV2646	A08	k__Bacteria	p__Bacteroidota	c__Bacteroidia	o__Cytophagales	f__Cyclobacteriaceae	g__	s__
ASV2647	A08	k__Bacteria	p__Nitrospinota	c__Nitrospinia	o__Nitrospinales	f__Nitrospinaceae	g__Nitrospina	s__
ASV2933	A08	k__Bacteria	p__Chloroflexi	c__Dehalococcoidia	o__SAR202_clade	f__	g__	s__
ASV3018	A08	k__Archaea	p__Nanoarchaeota	c__Nanoarchaeia	o__Woesearchaeales	f__	g__	s__
ASV3100	A08	k__Bacteria	p__Desulfobacterota	c__	o__	f__	g__	s__
ASV3535	A08	k__Bacteria	p__Myxococcota	c__Polyangia	o__Haliangiales	f__Haliangiaceae	g__Haliangium	s__
ASV3536	A08	k__Bacteria	p__Gemmatimonadota	c__BD2-11_terrestrial_group	o__	f__	g__	s__
ASV3552	A08	k__Bacteria	p__Chloroflexi
ASV7301	A08	k__Bacteria
ASV744	A08	k__Archaea	p__Crenarchaeota	c__Nitrososphaeria	o__Nitrosopumilales	f__Nitrosopumilaceae	g__	s__
ASV75	A08	k__Archaea	p__Crenarchaeota	c__Nitrososphaeria	o__Nitrosopumilales	f__Nitrosopumilaceae	g__	s__
ASV1194	A814	k__Bacteria	p__Planctomycetota	c__Phycisphaerae	o__Phycisphaerales	f__Phycisphaeraceae	g__Urania-1B-19_marine_sediment_group	s__
ASV1499	A814	k__Bacteria	p__Chloroflexi	c__Dehalococcoidia	o__SAR202_clade	f__	g__	s__
ASV2232	A814	k__Bacteria	p__Verrucomicrobiota	c__Verrucomicrobiae	o__Opitutales	f__Puniceicoccaceae
ASV2299	A814	k__Bacteria	p__NB1-j	c__	o__	f__	g__	s__
ASV2629	A814	k__Bacteria	p__Chloroflexi	c__Dehalococcoidia	o__SAR202_clade	f__unidentified_SAR202_clade	g__unidentified_SAR202_clade	s__SAR202_cluster_bacterium_SCGC_AAA240-N13
ASV2808	A814	k__Archaea	p__Nanoarchaeota	c__Nanoarchaeia	o__Woesearchaeales	f__	g__	s__
ASV3763	A814	k__Bacteria	p__Firmicutes	c__Clostridia	o__Oscillospirales	f__Hungateiclostridiaceae	g__Saccharofermentans	s__Clostridiales_bacterium_Firm_14
ASV4411	A814	k__Bacteria	p__Planctomycetota	c__Planctomycetes	o__	f__	g__	s__
ASV4695	A814	k__Bacteria	p__Proteobacteria	c__Gammaproteobacteria	o__Coxiellales	f__Coxiellaceae	g__Coxiella	s__
ASV5500	A814	k__Bacteria	p__Chloroflexi	c__Dehalococcoidia
ASV1480	A1420	k__Bacteria	p__Chloroflexi	c__Dehalococcoidia	o__SAR202_clade	f__	g__	s__
ASV1880	A1420	k__Bacteria	p__Chloroflexi	c__Dehalococcoidia	o__SAR202_clade	f__	g__	s__
ASV3279	A1420	k__Bacteria	p__Firmicutes	c__Clostridia	o__Clostridiales	f__Clostridiaceae	g__Clostridium_sensu_stricto_1	s__swine_fecal_bacterium_SD-Pec10
ASV3345	A1420	k__Bacteria	p__Planctomycetota	c__Phycisphaerae	o__CCM11a	f__	g__	s__
ASV4225	A1420	k__Bacteria	p__Actinobacteriota	c__Actinobacteria	o__Bifidobacteriales	f__Bifidobacteriaceae	g__Bifidobacterium	s__Bifidobacterium_longum
ASV462	A1420	k__Bacteria	p__Proteobacteria	c__Gammaproteobacteria	o__Pseudomonadales	f__KI89A_clade	g__	s__
ASV5709	A1420	k__Bacteria	p__Patescibacteria	c__Parcubacteria
ASV5711	A1420	k__Bacteria
ASV5720	A1420	k__Bacteria	p__Planctomycetota	c__Planctomycetes	o__	f__	g__	s__
ASV5721	A1420	k__Bacteria	p__Dependentiae	c__Babeliae	o__Babeliales	f__Vermiphilaceae	g__	s__
ASV893	A1420	k__Bacteria	p__Acidobacteriota	c__Acidobacteriae	o__PAUC26f	f__	g__	s__

## Sheet: Sheet4
Table S4. Completeness, Contamination, Abundance and Species Annotation Statistics for 122 bins.
ID	Completeness	Contamination level	Abundance	Kingdom	Phylum	Class	Order	Family	Genus	Species
BC07.5bbin.11	92.24	6.04	2.4052	Bacteria	KSB1	UBA2214	CR04bin15	CR04bin15	N075bin58	s__
BC07.5bbin.13	95.54	0	1.36784	Bacteria	Marinisomatota	Marinisomatia	SCGC-AAA003-L08	TS1B11	TS1B11	s__
BC07.5bbin.15	74.35	4.25	0.8523	Bacteria	Desulfobacterota_D	UBA1144	UBA2774	N074bin48	N074bin48	s__
BC07.5bbin.16	70.3	2.7	0.724639	Bacteria	Chloroflexota	Dehalococcoidia	SM23-28-2	RBG-16-64-32	g__	s__
BC07.5bbin.17	73.27	1.98	0.748795	Bacteria	Patescibacteria	ABY1	SG8-24	SG8-24	g__	s__
BC07.5bbin.2	82.76	1.88	2.8366	Bacteria	Nitrospinota	Nitrospinia	Nitrospinales	Nitrospinaceae	SZUA-226	SZUA-226 sp004357365
BC07.5bbin.20	71.36	4.94	0.603332	Bacteria	Proteobacteria	Gammaproteobacteria	Pseudomonadales	HTCC2089	UBA2168	s__
BC07.5bbin.22	89.69	2.14	0.798435	Bacteria	Acidobacteriota	Vicinamibacteria	Bin61	SMYC01	g__	s__
BC07.5bbin.25	94.61	2.87	0.846432	Bacteria	Chloroflexota	Dehalococcoidia	SAR202	UBA11138	g__	s__
BC07.5bbin.27	82.86	1.94	4.28369	Bacteria	Proteobacteria	Gammaproteobacteria	Woeseiales	Woeseiaceae	g__	s__
BC07.5bbin.28	88.76	5.45	1.36413	Bacteria	Chloroflexota	Dehalococcoidia	SAR202	UBA11138	g__	s__
BC07.5bbin.30	92.53	2.59	0.76955	Bacteria	Planctomycetota	Planctomycetes	Planctomycetales	Planctomycetaceae	g__	s__
BC07.5bbin.31	75.21	7.25	0.722596	Bacteria	Gemmatimonadota	Gemmatimonadetes	Gemmatimonadales	GWC2-71-9	WVYX01	s__
BC07.5bbin.32	90.11	3.85	1.65322	Bacteria	Gemmatimonadota	Gemmatimonadetes	KS3-K002	JABDQB01	g__	s__
BC07.5bbin.33	81.2	4.32	0.588261	Bacteria	Proteobacteria	Gammaproteobacteria	Pseudomonadales	Alcanivoracaceae	Alcanivorax_A	Alcanivorax_A sp013823245
BC07.5bbin.5	71.3	2.2	0.631587	Bacteria	KSB1	UBA2214	CR04bin15	CR04bin15	CR04bin15	s__
BC07.5bbin.6	83.76	1.78	0.884808	Bacteria	Nitrospinota_A	UBA8248	o__	f__	g__	s__
BC07.5bbin.8	84.54	0.96	0.860801	Bacteria	Nitrospirota	Nitrospiria	Nitrospirales	UBA8639	SPGG5	SPGG5 sp001643555
BC07.5bbin.9	70.71	3.05	0.95198	Bacteria	Zixibacteria	MSB-5A5	GN15	2024-02-12	g__	s__
BC07.6bbin.1	79.15	1.24	0.689937	Bacteria	Omnitrophota	Omnitrophia	Omnitrophales	GWA2-52-8	g__	s__
BC07.6bbin.10	78.11	6.47	3.43422	Bacteria	Proteobacteria	Alphaproteobacteria	SMXQ01	SMXQ01	g__	s__
BC07.6bbin.11	80.34	7.63	0.677074	Bacteria	Bacteroidota	Bacteroidia	Flavobacteriales	Flavobacteriaceae	PRS1	s__
BC07.6bbin.12	70.69	0	0.818653	Bacteria	Proteobacteria	Alphaproteobacteria	Rhodobacterales	Rhodobacteraceae	g__	s__
BC07.6bbin.13	92.27	1.82	1.17566	Bacteria	Nitrospirota	Nitrospiria	Nitrospirales	Nitrospiraceae	g__	s__
BC07.6bbin.14	84.72	1.1	0.714848	Bacteria	Myxococcota	UBA9160	SZUA-336	SZUA-336	g__	s__
BC07.6bbin.15	85.35	2.2	1.10687	Bacteria	Gemmatimonadota	Gemmatimonadetes	Longimicrobiales	UBA6960	UBA822	s__
BC07.6bbin.16	75.29	3.04	0.609364	Bacteria	Acidobacteriota	Vicinamibacteria	Bin61	SMYC01	g__	s__
BC07.6bbin.17	79.36	5.91	0.647469	Bacteria	Bacteroidota	Bacteroidia	Cytophagales	Cyclobacteriaceae	g__	s__
BC07.6bbin.18	93.04	1.1	0.967631	Bacteria	Proteobacteria	Alphaproteobacteria	Rickettsiales	UBA1997	g__	s__
BC07.6bbin.19	81.09	1.73	1.61367	Bacteria	Desulfobacterota_D	UBA1144	UBA2774	N074bin48	N074bin48	s__
BC07.6bbin.23	93.41	2.2	1.09614	Bacteria	Gemmatimonadota	Gemmatimonadetes	Gemmatimonadales	GWC2-71-9	WVYX01	s__
BC07.6bbin.25	78.76	2.11	1.58482	Bacteria	Proteobacteria	Gammaproteobacteria	Woeseiales	Woeseiaceae	JAACFE01	s__
BC07.6bbin.26	79.81	5.86	0.705532	Bacteria	Proteobacteria	Gammaproteobacteria	Pseudomonadales	HTCC2089	GCA-002726655	s__
BC07.6bbin.27	77.47	5.67	1.82615	Bacteria	Proteobacteria	Alphaproteobacteria	Rhodospirillales	Casp-alpha2	Casp-alpha2	s__
BC07.6bbin.28	96.39	1.36	1.07604	Bacteria	Planctomycetota	Phycisphaerae	UBA1845	UBA1845	g__	s__
BC07.6bbin.29	85.9	9.57	1.27538	Bacteria	Nitrospinota	Nitrospinia	Nitrospinales	Nitrospinaceae	SZUA-226	SZUA-226 sp004357365
BC07.6bbin.3	94.44	8.16	1.67285	Bacteria	KSB1	UBA2214	CR04bin15	CR04bin15	N075bin58	s__
BC07.6bbin.31	81.14	8.12	1.18671	Bacteria	Nitrospinota	Nitrospinia	Nitrospinales	Nitrospinaceae	SZUA-226	s__
BC07.6bbin.32	82.17	6.61	2.13191	Bacteria	Gemmatimonadota	Gemmatimonadetes	Gemmatimonadales	GWC2-71-9	WVYX01	s__
BC07.6bbin.34	99.53	0	1.78296	Bacteria	Proteobacteria	Gammaproteobacteria	Burkholderiales	Burkholderiaceae	Achromobacter	Achromobacter insuavis_A
BC07.6bbin.35	74.52	4.8	1.00465	Bacteria	Proteobacteria	Gammaproteobacteria	MnTg04	MnTg04	MnTg04	MnTg04 sp008975185
BC07.6bbin.36	85.37	6.84	1.243	Bacteria	Acidobacteriota	UBA6911	RPQK01	RPQK01	g__	s__
BC07.6bbin.38	81.62	0	2.15533	Bacteria	Acidobacteriota	Acidobacteriae	UBA7541	2-02-FULL-67-57	g__	s__
BC07.6bbin.39	91.02	3.1	0.62921	Bacteria	Firmicutes	Bacilli	Lactobacillales	Lactobacillaceae	Ligilactobacillus	Ligilactobacillus murinus
BC07.6bbin.4	95.82	0	1.6888	Bacteria	Proteobacteria	Alphaproteobacteria	Sphingomonadales	SMXR01	SMXR01	SMXR01 sp004356215
BC07.6bbin.40	82.63	4.79	0.909712	Bacteria	Proteobacteria	Gammaproteobacteria	Xanthomonadales	SZUA-36	g__	s__
BC07.6bbin.41	94.12	4.2	3.54027	Bacteria	Desulfobacterota_D	UBA1144	UBA2774	UBA2774	CR02bin9	CR02bin9 sp004356555
BC07.6bbin.43	80.56	1.95	1.21725	Bacteria	Patescibacteria	Gracilibacteria	Peribacterales	Peribacteraceae	JAAYXY01	s__
BC07.6bbin.5	93.22	1.1	0.978823	Bacteria	Marinisomatota	Marinisomatia	SCGC-AAA003-L08	TS1B11	g__	s__
BC07.6bbin.6	74.56	2.9	0.723537	Bacteria	Planctomycetota	Phycisphaerae	UBA1845	UBA1845	SBAX01	s__
BC07.6bbin.7	70.98	3.53	0.731789	Bacteria	Acidobacteriota	Acidobacteriae	UBA7541	2-02-FULL-67-57	g__	s__
BC07.6bbin.8	94.63	3.08	1.11614	Bacteria	Chloroflexota	Dehalococcoidia	UBA3495	UBA3495	UBA9611	s__
BC07.6bbin.9	71.79	4.58	0.592513	Bacteria	Planctomycetota	Planctomycetes	Planctomycetales	Planctomycetaceae	g__	s__
BC07.6bbin.20	76.17	0	1.51237	Archaea	Nanoarchaeota	Nanoarchaeia	SCGC-AAA011-G17	UBA489	g__	s__
BC07.6bbin.22	70.48	1.94	6.00808	Archaea	Thermoproteota	Nitrososphaeria	Nitrososphaerales	Nitrosopumilaceae	DRGT01	DRGT01 sp011055585
BC07.6bbin.30	94.66	3.36	8.26384	Archaea	Thermoproteota	Nitrososphaeria	Nitrososphaerales	Nitrosopumilaceae	Nitrosopumilus	s__
BC07.6bbin.37	75.86	1.87	0.795805	Archaea	Nanoarchaeota	Nanoarchaeia	PEZQ01	PEZQ01	g__	s__

## Sheet: Sheet5
Table S5. Genes Related to Sulfur Cycling Annotated in Metagenome-Assembled Genomes.
	gene	cysC	cysD	cysH	cysJ	cysK	cysM	cysN	cysN_cysC	cysQ	aprA	aprB	dsrA	dsrB	dsrN	soxA	soxB	soxC	soxD	soxX	soxY	soxZ	sqr	fccA	fccB	sat
Surface	BC7.1bin.5	5			1	2	3	1	3				1					1								3
	BC7.3bin.5	4			3	2	1				3							1								1
	BC7.4bin.8	7	1		2	1	2		1	1							1	1								1
	BC7.2bbin.19	3	1	1	1	5			2		1															4
	BC7.1bbin.1	4			2	4	4	1	2		1			1			1									3
	BC7.1bbin.8	7	1		3	2	2	2	2	2				1				1		1				1		2
	BC7.2bbin.14	1				6	1		1		1								1	1	1					2
	BC7.2bbin.8	2		1																		1				3
	BC7.2bin.12	2	1			4		4	1		2				1			1		1						2
	BC7.1bbin.11	7			1	2	2		2		1		1				1									1
	BC7.4bin.11	5	2		1	1		1	3		1		1
	BC7.2bin.4	2			3	3	2		2	2	1
	BC7.1bbin.18	4			2	3	1	4	2	2					1		1	1								2
	BC7.3bin.4	6	1		3	3	2		4	1	1									1				1		3
	BC7.3bin.15	5			1	2	2		1	1	1							1								3
	BC7.4bin.14	6	2	1		4	3		3	1								1
	BC7.4bin.16	6		1	4	7	2	1	1									1							1	1
	BC7.3bin.19	9	1		2	4	3		4	4				1			1
	BC7.4bin.21	4	3		2		1	3	2					2			1			1						3
	BC7.2bbin.4	8			2	2	3	1	2	2				1				1								2
	BC7.1bbin.4	3			1		3	1	1																	1
	BC7.4bin.7		1		3	6		2	5								1	2	1		1					2
	BC7.3bin.6	2	1		5	4	2				1									1					1	2
	BC7.1bin.6	6			2	1	2	1		2	1										1			1		3
	BC7.2bin.2	4	1	1	3	11	2	3	1	1													1			2
	BC7.1bbin.1	3	1		2	3	4	1	1		1							1
	BC7.1bin.1	5			1	2		1						1						1			1			1
	BC7.3bin.1	5	1	1	3	3		2	1	1				1		2	2		1	2			1
	BC7.1bin.7	4	1		3	2	1	3	2	2	1						2									2
	BC7.2bbin.9	3			1	1	2	1	1	1										1
	BC7.3bin.7	5			2						1									1						1
	BC7.1bbin.12	5	2		2	3		1		1			1		1						2		1		1	1
	BC7.3bin.9	6	1	1		2			1	1								2		2
	BC7.2bbin.3	3	2	1	2	5	3	1	1	2								2								1
	BC7.3bin.21				3	3	3	1	2	1													1			1
	BC7.1bbin.3	14	1		2	3	1	2	3	4			1										1	1		1
	BC7.4bin.25	1	1	1		3	2	1		1													1			1
	BC7.1bbin.15	5		2	2	5	3		1	1				1							1					1
	BC7.4bin.5	6			1	3	2		1	6	1															1
	BC7.3bin.17	5	2	2	1	5	2	2	2		1		1													2
	BC7.3bin.1	7			2	3		2	1		1	1					1		1							1
	BC7.2bin.8	1		1	2	5	2	1	1	1								1					1			3
	BC7.1bbin.21	6	2		1	5		1	2	2	2		1													3
	BC7.3bin.18	4				6	2		1					1			1	1								1
	BC7.1bbin.17	4			4	5	4	1	1	2				1				1								2
	BC7.4bin.4	2				1	3
	BC7.2bbin.18	4			3	1	1	1	1	3				1			2									3
middle	BC7.5bin.9	9	1	1	2	5	2		3	2				1								1	1			2
	BC7.5bin.2	4	1		1	3	2	1		2				1			1				1
	BC7.4bbin.19	1			2	3	3	1	3	1			1											1		1
	BC7.5bin.3	6			2	4	4	1	1	1	1						1	1	2							1
	BC7.5bin.8	4	1		1	5	3	1	1	2							1									1
	BC7.4bbin.16	3		1	1	3	1		1				1									1				3
	BC7.4bbin.3	2			1	1	2		1	1						1		1					1
	BC7.5bin.4	4	1		2	3	4		1				1					1		1
	BC7.4bbin.6	6			1	9	1		2									1							1	5
	BC7.4bbin.17	2			2	1		1	1	1			1													2
	BC7.4bbin.18	3	1		5	6	1		2	1										2		1				1
	BC7.4bbin.4	3	1			3	2	1	3									1		2					1	2
	BC7.4bbin.1	3			1	3	2	1	2					1				1								1
	BC7.4bbin.26	6	1		5	6	1	3	1	1							1									2
	BC7.4bbin.13	3	1			2	1	2	1								1									2
	BC7.4bbin.24	4	1		3	2	1	2	1	1							1	1		1						1
	BC7.5bin.15	4	2		4	3		1	3				1				1	1								2
bottom	BC7.6bbin.28	2		2	1	4			1		1
	BC7.6bbin.13	4	2	1	3	1		2					1			1				2		1				3
	BC7.6bbin.25	5	1		1	4	2	1	2	2							1	1								2
	BC7.5bbin.5	2	1		1	2				1										1
	BC7.5bbin.29	2								2
	BC7.6bbin.1	4	1	1	1	9	4	2	3		1															1
	BC7.6bbin.26	6	1	1	1	1	1	1		1	1									2			1			1
	BC7.6bbin.8	8	1		2	2	1	1	1		1	1						2								2
	BC7.6bbin.11	2	1		2	2	2			1															1	2
	BC7.5bbin.9	2				3	3	1	1	2
	BC7.6bbin.7	3				5	5		1					1
	BC7.6bbin.34	1	2		2	4			2				1				1	1		2	1			1
	BC7.6bbin.23	5	1		1	3	5						1
	BC7.5bbin.15	5		1	1	1	3		2	1
	BC7.6bbin.43	3			1		3	1	1	1																1
	BC7.6bbin.14	2	1	1	2	2	2		1		1									1
	BC7.5bbin.17	4			3	2		1	1
	BC7.5bbin.11	3	1		2	4		1	2	1	1		1				2
	BC7.6bbin.38	2	1		3	1	2		1
	BC7.6bbin.4	4			3	2	1		1		1							1		1						1
	BC7.6bbin.17	8	1	1	3	3	1				1		1				1	1					1			1
	BC7.5bbin.28	8	2		1	1	1		1		1							3		1						3
	BC7.6bbin.1	4			4	4	3			1	2		1		1											3
	BC7.6bbin.4	1	1	1	1	9	2	1	2	1							1	1								1
	BC7.5bbin.2	6	1		4	4	3		2				1				1	1		1		1				1
	BC7.5bbin.3	3				3	1	1	2		1		1			1	1			1
	BC7.6bbin.6	1	1		1	1	1	1	2				1							1
	BC7.6bbin.16	2		1	1	3	1	1
	BC7.6bbin.39	3		1	1	8	1	2	1	1	1			1			2								1
	BC7.5bbin.32	8			2	5	2		1	1															1	2
	BC7.5bbin.25	3				3	1	5		1	2		1													2
	BC7.6bbin.35	13	2		3	7	4		1	1										1				1
	BC7.6bbin.19	6		2	2	2	4	1	1	1							2									2
	BC7.6bbin.37	2				1			1	2								1
	BC7.6bbin.36	2		1	2		1	1	2	1										1
	BC7.6bbin.3	2		2			1			1					1											1
	BC7.6bbin.12	5	1		2	1	2		2	2							2			2						3
	BC7.5bbin.13	8	1		3	1	3	3	1	1							2	1								1
	BC7.5bbin.33	6	2	1	1	3	2	2		1																3
	BC7.5bbin.8	4	1	1	2	2	1	1	1	1				1				1		1
	BC7.6bbin.9	2	1					1	1	1
	BC7.5bbin.22	3	1		1	4											2	1		2
	BC7.6bbin.5	4	1	1			1	1		1			1				1
	BC7.5bbin.27	8	1	1	4	4	3	2	3	1							1	1		2						1
	BC7.6bbin.3	1		1	4	4	1	1	1	1																1
	BC7.5bbin.6	2		2	1	5	1		2	1	1		1		1		1						1			3
	BC7.5bbin.2	2	1	1	2		4		1									2		2						1
	BC7.6bbin.22	3		1	1	3	2	1														1	1			2
	BC7.6bbin.2	5						1	2
	BC7.6bbin.18	6	1		2	4	2	1	1	1			1													1
	BC7.5bbin.16	7	1		2	3	4		2	1								1					1			3
	BC7.5bbin.31	3	2	1	3	2	2		1																	1
	BC7.6bbin.15	6	1	1	2	3	1	1	1				1					2		5			1			2
	BC7.6bbin.41	6	1	1	3	2	3		1	2							2						1
	BC7.6bbin.32	4		1		3	3	1	3	1										1
	BC7.6bbin.29	2	2		3	2	4											2		1						1
	BC7.6bbin.27	6	1		5	3	1	4	2	1	1															2
	BC7.6bbin.31	5	3	2	2	6	4						1							2
